# Supplementary material for: Validation of a Remote Sampling Sensor for Measuring Urine Volume and Nitrogen Concentration in Grazing Dairy Cattle
Source: Animals (Basel). 2024 Oct 15;14(20):2977. doi: 10.3390/ani14202977 (PMC11503686; doi:10.3390/ani14202977)
Supplement: Supplementary file 1 [file animals-14-02977-s001.zip]

Archive with 1 entries (1 files):
- animals-3127338-supplementary.pdf
